# Supplementary material for: Dissection of the molecular bases of genotype x environment interactions: a study of phenotypic plasticity of Saccharomyces cerevisiae in grape juices
Source: BMC Genomics. 2018 Nov 9;19:772. doi: 10.1186/s12864-018-5145-4 (PMC6225642; doi:10.1186/s12864-018-5145-4)
Supplement: Supplementary file 4 — Table S3. LM1 model for the 11 phenotypes with 189 strains and three conditions of fermentation (XLSX 11 kb) [file 12864_2018_5145_MOESM4_ESM.xlsx]

## Sheet: Sheet1
	CO2max	lp	t35g	t50g	t80g	V50_80	V15_50	SO2	Acetic acid	Pyruvate	Glycerol
E	90.7 ***	13.2 ***	77.3 ***	71.2 ***	53.2 ***	53.5 ***	59.4 ***	54 ***	22.2 ***	9.4 ***	55.3 ***
C	0	3.4 ***	0.7 ***	1.2 ***	0.5 ***	0.2 *	3.5 ***	0.1 .	4.2 ***	4.4 ***	0.7 ***
C*E	0	1.2 ***	0.6 ***	0.7 ***	1.3 ***	2.6 ***	2 ***	0.2	0.4 *	0.7 ***	0.2 *
Residuals	9.3	82.3	21.4	26.9	45	43.7	35	45.7	73.2	85.5	43.8
Percentage of variance explained by the LM1 model. Signifiance codes: p.val < 0.001 = ***, p.val < 0.01 = **, p.val < 0.05 = *, pval < 0.1 = .
