# Supplementary material for: Dissection of the molecular bases of genotype x environment interactions: a study of phenotypic plasticity of Saccharomyces cerevisiae in grape juices
Source: BMC Genomics. 2018 Nov 9;19:772. doi: 10.1186/s12864-018-5145-4 (PMC6225642; doi:10.1186/s12864-018-5145-4)
Supplement: Supplementary file 10 — Table S6. Number of QTL and their interaction level. (XLSX 10 kb) [file 12864_2018_5145_MOESM10_ESM.xlsx]

## Sheet: Sheet1
	Acetic acid	CO2max	Glycerol	lp	Pyruvate	SO2	Kinetics
Robust	12	3	3	1	13	5	20
GM	2	0	1	3	0	2	6
µ-Ox	1	0	0	0	0	2	2
µ-Ox & GM	0	0	0	1	0	0	1
