# Supplementary material for: Dissection of the molecular bases of genotype x environment interactions: a study of phenotypic plasticity of Saccharomyces cerevisiae in grape juices
Source: BMC Genomics. 2018 Nov 9;19:772. doi: 10.1186/s12864-018-5145-4 (PMC6225642; doi:10.1186/s12864-018-5145-4)
Supplement: Supplementary file 16 — Primers information and reaction condition for microsatellite genotyping. (XLSX 12 kb) [file 12864_2018_5145_MOESM16_ESM.xlsx]

## Sheet: Feuil1
Primer mix 1	final concentration pmol/µL			1 reaction mix		Primer name	Primer sequence	Mix number
scaat3f	1.29		Primer mix 1 or 2	1.9375µL				1
scaat3r	1.29		Mix PCRmultiplex qiagen	6.25µL			SCAAT3
C3f	0.64		DNA	1µL		SCAAT3f	NED-TGGGAGGAGGGAAATGGACAG
C3r	0.64		Water	3.3125µL		SCAAT3r	TTCAGTTACCCGCACAATCTA
C5f	0.32						C3
C5r	0.32					C3f	NED-CTTTTTATTTACGAGCGGGCCAT
Scyor267cf	0.64					C3r	AAATCTCATGCCTGTGAGGGGTAT
Scyor267cr	0.64						C5
C8f	0.16					C5f	VIC-TGACACAATAGCAATGGCCTTCA
C8r	0.16					C5r	GCAAGCGACTAGAACAACAATCACA
C11f	0.32		Cycles				SCYOR267C
C11r	0.32		95°C 5min			SCYOR267Cf	VIC-TACTAACGTCAACACTGCTGCCAA
Ykr072cf	0.32		95°C 30s	*35		SCYOR267Cr	GGATCTACTTGCAGTATACGGG
Ykr072cr	0.32		57°C 2min				C8
Scaat2f	0.64		72°C 1min			C8f	6FAM-CAGGTCGTTCTAACGTTGGTAAAATG
Scaat2r	0.64		60°C 30min			C8r	GCTGTTGCTGTTGGTAGCATTACTGT
Scaat6f	0.64						C11
Scaat6r	0.64					C11f	6FAM-TTCCATCATAACCGTCTGGGATT
						C11r	TGCCTTTTTCTTAGATGGGCTTTC
							YKR072C
Primer mix 2	final concentration pmol/µL					YKR072f	PET-AGATACAGAAGATAAGAACGAAAA
C9f	0.64					YKR072Cr	TTATTGATGCTTATCTATTATACC
C9r	0.64						ScAAT2
C4f	1.29					ScAAT2f	PET-CAGTCTTATTGCCTTGAACGA
C4r	1.29					ScAAT2r	GTCTCCATCCTCCAAACAGCC
SCAAT5f	0.64						ScAAT6
SCAAT5r	0.64					ScAAT6f	PET-TTACCCCTCTGAATGAAAACG
ScAAT1f	0.64					ScAAT6r	AGGTAGTTTAGGAAGTGAGGC
ScAAT1r	0.64					YLR	YLR	2
C6f	0.32						PET-CTGGAATGAAATTAAACAAAAGC
C6r	0.32						TCTTCCTTTTCTACTATCTTCTC
YPL009cf	0.32					YLL049W	YLL049W
YPL009cr	0.32						PET-GCAACATAATGATTTTGAGGT
YKL172Wf	0.16						GTGTCTTGTGTGAGCATAGTGGAGAA
YKL172Wr	0.16						C9
						C9f	NED-AAGGGTTCGTAAACATATAACTGGCA
						C9r	TATAAGGGAAAAGAGCACGATGGC
							C4
						C4f	NED-AGGAGAAAAATGCTGTTTATTCTGACC
						C4r	TTTTCCTCCGGGACGTGAAATA
							SCAAT5
						SCAAT5f	NED-AGCATAATTGGAGGCAGTAAAGCA
						SCAAT5r	TCTCCGTCTTTTTTGTACTGCGTG
							ScAAT1
						ScAAT1f	VIC-AAAGCGTAAGCAATGGTGTAGATACTT
						ScAAT1r	CAAGCCTCTTCAAGCATGACCTTT
							C6
						C6f	VIC-GTGGCATCATATCTGTCAATTTTATCAC
						C6r	CAATCAAGCAAAAGATCGGCCT
							YPL009c
						YPL009cf	6FAM-AACCCATTGACCTCGTTACTATCGT
						YPL009cr	TTCGATGGCTCTGATAACTCCATTC
							YKL172W
						YKL172Wf	6FAM-CAGGACGCTACCGAAGCTCAAAAG
						YKL172Wr	ACTTTTGGCCAATTTCTCAAGAT
